# Supplementary material for: High throughput phenotyping of cross-sectional morphology to assess stalk lodging resistance
Source: Plant Methods. 2022 Jan 4;18:1. doi: 10.1186/s13007-021-00833-3 (PMC8725315; doi:10.1186/s13007-021-00833-3)
Supplement: Supplementary file 2 — Additional file 2. Matlab code. [file 13007_2021_833_MOESM2_ESM.zip]

Archive with 2 entries (2 files):
- HollowSections.m
- PithFilledSections.m
