# Supplementary material for: High throughput phenotyping of cross-sectional morphology to assess stalk lodging resistance
Source: Plant Methods. 2022 Jan 4;18:1. doi: 10.1186/s13007-021-00833-3 (PMC8725315; doi:10.1186/s13007-021-00833-3)
Supplement: Supplementary file 3 — Additional file 3. Instructions for Matlab code and sample images. [file 13007_2021_833_MOESM3_ESM.zip]

Archive with 6 entries (6 files):
- Arabidopsis.tif
- How to Run Matlab Script.docx
- Maize.tif
- PoisonHemlock.tif
- Sorghum.tif
- Wheat.tif
